# Supplementary material for: Does the combination of different pitches and the absence of pitch type information influence timing control during batting in baseball?
Source: PLoS One. 2020 Mar 17;15(3):e0230385. doi: 10.1371/journal.pone.0230385 (PMC7077830; doi:10.1371/journal.pone.0230385)
Supplement: S1 Table — This is the file containing the data used for the statistical analyses in this paper. (XLSX) [file pone.0230385.s001.xlsx]

## Sheet: Timing error
	Continuity condition				Random condition										Open condition
ID	Fast (ms)	Curve (ms)	Slow (ms)		F→F (ms)	C→F (ms)	S→F (ms)	F→C (ms)	C→C (ms)	S→C (ms)	F→S (ms)	C→S (ms)	S→S (ms)		F→F (ms)	C→F (ms)	S→F (ms)	F→C (ms)	C→C (ms)	S→C (ms)	F→S (ms)	C→S (ms)	S→S (ms)
A	-2.15408	-3.68026	-1.21138		-19.0463	-15.6288	-3.58885	-0.814945	3.70693	-13.0557	-0.801339	12.8475	1.14987		-5.62297	-9.08456	-12.4287	0.629839	-14.6613	-4.7411	9.70383	0.0464983	-3.84535
B	0.0622541	-1.83016	9.33672		-2.72744	-4.63225	-13.5024	0.24484	5.24383	1.94403	8.7417	20.3368	21.5536		-1.80773	5.58192	3.92575	-4.19973	10.1158	-11.7459	9.78315	1.71767	12.7761
C	3.12011	-3.06921	5.7468		-6.33086	-0.0525857	-12.464	-1.084	19.1456	3.52551	25.8609	40.1081	23.9607		-4.99252	2.24483	1.57169	-10.6017	1.61832	-16.7572	1.73789	7.68923	-11.3259
D	-14.9686	2.31359	-2.25674		-7.65455	-13.866	-21.0875	14.642	7.45675	2.42404	13.0032	17.8778	16.4492		-3.4725	-0.0416148	-5.14477	6.98904	-1.97047	10.5507	2.47815	6.84917	11.3108
E	-5.79134	4.12859	11.1577		-26.6228	-7.63175	-11.468	9.97828	18.5758	0.50843	26.5514	26.2771	15.4382		-12.3731	-10.3016	-2.62854	10.5275	15.1672	5.52859	13.5346	11.9878	11.3538
F	-1.20314	12.4818	11.4864		-7.36929	-3.15578	-9.1552	20.964	18.7703	14.6556	18.1307	23.4106	28.5594		-3.84659	-5.16903	1.25622	23.047	13.2725	8.65558	16.5912	1.81697	-2.81891
G	-10.0091	2.27897	8.52891		-17.6793	-5.37852	-14.837	-3.7999	3.7287	4.57563	16.6712	1.52874	14.7344		0.939346	-4.09395	12.7484	7.26759	0.261018	-7.11415	-5.79832	-0.554871	23.079
H	-2.37753	-0.713361	12.6913		-9.40262	-8.79652	-16.3718	-11.7374	10.5689	3.5939	18.5863	7.20622	14.8911		-0.062273	7.0528	-0.552828	-6.88413	N/A	-5.81228	-1.37835	N/A	17.0476
I	-4.8833	-6.14741	-1.4455		-15.0805	-20.0876	-11.6695	2.17892	2.39941	0.773833	5.99783	8.3681	-6.73291		-9.07233	-15.3592	-12.127	-9.33329	-6.53595	-7.1462	-6.2359	-21.3509	3.92436
J	-0.16619	2.84991	6.13551		-24.1067	-12.9259	-8.54985	3.67642	7.57429	9.97905	0.97333	13.9589	15.2018		2.27117	0.830516	-14.8964	4.77024	5.60751	4.47356	15.5625	12.512	14.5724
K	-6.94602	-1.42922	3.8185		-4.27415	-4.97612	-7.60114	2.36967	13.2417	0.282934	-1.35337	3.74512	1.10343		-3.36066	3.56689	-4.92733	-2.20038	-5.51205	-3.18978	22.7172	-3.77385	1.19047
L	-11.7213	-9.35419	2.17293		-12.7423	-18.7536	-5.00781	-1.74869	-9.40466	6.31054	-2.02616	-8.12682	-4.27681		-3.31389	-5.07927	-1.38711	-11.6664	-6.64089	-27.7892	0.120733	-9.84075	-1.38888
M	-4.15454	-0.897888	-2.76743		-3.95878	-6.61123	-2.98173	0.00436103	1.37945	-5.43072	19.7752	-3.33032	-6.16612		-9.53395	-8.08425	0.485529	-2.55779	4.37931	4.97244	29.6924	1.84105	-26.1884
N	1.77904	5.78865	9.65615		0.839921	-6.72755	-5.78188	-7.65602	8.64895	2.3193	8.38722	7.43346	8.66654		-7.44383	N/A	4.66382	-13.6373	6.70436	-3.3232	-1.01931	4.5752	0.472587
O	0.248629	-9.30411	25.2627		-1.06049	-13.6635	-21.2856	-8.52888	26.6073	-2.15952	9.98481	47.9032	33.3213		-0.553597	-6.6901	-13.9915	6.49561	10.367	6.23525	13.9341	-3.55225	-0.836931
P	-7.88114	-5.99355	0.597947		-8.77936	-25.1483	-18.8931	-8.17106	-2.78423	-8.6085	3.52041	-2.05693	5.07873		-13.0672	-13.4674	-23.7835	-0.156886	-5.32405	-6.49715	10.3082	-4.19128	16.8575
Q	-7.37173	0.111729	3.29728		-5.41412	-12.5391	2.33746	-7.17021	-13.4274	-11.6794	-7.11602	3.36181	15.7774		-11.1022	-6.07108	-2.35555	-15.972	-2.14706	-1.22237	3.09286	9.91069	-3.04184
S	-4.47453	4.9511	3.74206		-5.38002	-9.31026	-19.3562	6.9113	-4.3366	-3.26027	10.0619	-2.92499	3.30758		-1.08514	-6.41322	-12.9346	-0.463925	-8.10765	11.202	6.92193	-2.95114	10.6036
T	-8.43423	3.70651	8.44662		-7.62616	-6.3253	-14.481	-2.46325	9.42218	9.84912	-1.96355	2.74889	9.45752		-3.98119	-1.15303	-5.99273	5.12708	1.94117	-8.43106	-1.31965	4.92927	12.5474
V	-4.14429	2.97666	-2.32874		-12.5145	-8.27954	0.493491	-12.9627	8.4906	3.70811	2.31725	11.0698	10.07		-2.16023	-3.01013	-10.3322	14.332	-9.61983	3.35339	3.06751	-16.3148	N/A
W	-10.0607	-8.57201	6.04446		-14.0133	-1.89582	-19.2363	-7.77464	1.51195	-0.756193	3.58657	0.778003	3.2512		-12.2012	-9.56557	-3.26327	-1.40451	-14.4004	-10.1	-8.02555	-2.34875	7.76044
X	-5.4214	-0.592375	7.36196		-12.9501	-8.38639	-15.6909	-14.5555	2.19847	9.07265	14.3865	9.60064	10.6962		-7.9647	-7.88114	-12.4228	-3.38242	5.65369	-0.00317002	6.87744	-5.2101	-13.2403
Y	0.507104	1.67448	-1.30674		-5.95112	-13.6046	-12.3777	7.99758	12.7667	1.84235	17.925	10.7338	-11.5403		-2.47037	-2.28871	-5.54187	-3.2171	-1.72932	-3.93336	-8.14454	18.5322	-5.38931
Z	-2.53302	2.11581	8.39683		-11.7559	-4.6061	-0.558644	-7.29675	6.91187	10.7406	11.0121	6.19293	19.2128		-2.47048	1.95137	-10.3208	-4.74518	-8.35955	1.35874	-13.1146	-6.12523	-16.0082
AA	-2.40955	-7.59071	-1.19886		-8.85122	-4.55894	-14.0813	-12.0588	0.03724	-7.27415	12.9391	11.8835	4.14048		-12.9284	-8.77945	-6.5818	-0.198311	-11.3945	-14.8545	-14.9376	-4.96066	1.90468
AB	-1.16635	3.07302	5.13216		-9.0309	-20.8199	-17.5297	-3.2672	0.333149	-0.14713	14.0502	6.53455	4.33795		-5.61956	-13.3407	-3.15578	15.6344	-9.70525	4.34814	1.02563	15.0863	13.7426
Average	-4.32904	-0.412449	5.24991		-9.98011	-9.937	-11.3356	-1.6201	6.10644	1.29747	9.58471	10.6718	9.67859		-5.28062	-4.58582	-5.38915	0.16151	-1.24081	-2.76855	4.12214	0.652776	3.00237
SD	4.43278	5.26628	6.29689		6.62614	6.34744	6.83435	8.67927	8.97591	6.82278	8.91778	12.8516	11.0036		4.52075	6.00352	7.65402	9.3469	8.52214	9.12515	10.7225	9.32488	11.8383

## Sheet: Appearance time
	Acceptable group																					Early group																					Late group
	Fast ball							Curve ball							Slow ball							Fast ball							Curve ball							Slow ball							Fast ball
ID	Foot contact	Pelvis	50% BW	Thorax	Bat swing	Peak load		Foot contact	Pelvis	50% BW	Thorax	Bat swing	Peak load		Foot contact	Pelvis	50% BW	Thorax	Bat swing	Peak load		Foot contact	Pelvis	50% BW	Thorax	Bat swing	Peak load		Foot contact	Pelvis	50% BW	Thorax	Bat swing	Peak load		Foot contact	Pelvis	50% BW	Thorax	Bat swing	Peak load		Foot contact	Pelvis	50% BW	Thorax	Bat swing	Peak load
A	-0.228833	-0.256167	-0.167417	-0.192333	-0.1825	-0.0976667		-0.295	-0.300625	-0.20275	-0.20475	-0.185375	-0.109375		-0.231412	-0.309176	-0.188588	-0.208	-0.196824	-0.109588		N/A	N/A	N/A	N/A	N/A	N/A		N/A	N/A	N/A	N/A	N/A	N/A		-0.306667	-0.319333	-0.254	-0.229333	-0.239333	-0.156		-0.162444	-0.234444	-0.137556	-0.170222	-0.160889	-0.0728889
B	-0.1935	-0.221167	-0.1715	-0.165333	-0.163833	-0.1		-0.272462	-0.237231	-0.184846	-0.182308	-0.158615	-0.0608462		-0.2566	-0.2536	-0.2015	-0.1846	-0.169	-0.0942		-0.243	-0.24	-0.195	-0.178	-0.178667	-0.116		-0.305333	-0.252667	-0.154667	-0.210667	-0.178	-0.066		-0.257727	-0.263818	-0.200182	-0.196909	-0.185818	-0.132364		-0.1745	-0.201	-0.15175	-0.1575	-0.1535	-0.07475
C	-0.239333	-0.222	-0.17125	-0.159667	-0.190667	-0.07675		-0.294538	-0.232	-0.184154	-0.164769	-0.170308	-0.0893077		-0.2281	-0.236	-0.1727	-0.1636	-0.2008	-0.0879		-0.3185	-0.255	-0.2225	-0.18	-0.205	-0.106		-0.37975	-0.2615	-0.216	-0.184	-0.171	-0.11725		-0.321818	-0.260545	-0.232818	-0.188364	-0.236364	-0.120909		-0.197833	-0.212333	-0.151833	-0.149333	-0.178667	-0.0748333
D	-0.2103	-0.2134	-0.1524	-0.1752	-0.1858	-0.0837		-0.261909	-0.245091	-0.186091	-0.205091	-0.196545	-0.0741818		-0.24275	-0.2305	-0.183167	-0.188333	-0.209833	-0.0701667		N/A	N/A	N/A	N/A	N/A	N/A		-0.346333	-0.290667	-0.260333	-0.234	-0.219333	-0.106833		-0.3531	-0.2794	-0.2245	-0.2174	-0.2512	-0.098		-0.18375	-0.1995	-0.134417	-0.1555	-0.1755	-0.0719167
E	-0.267833	-0.234	-0.173333	-0.180667	-0.192	-0.0531667		-0.248889	-0.25	-0.167556	-0.193556	-0.199111	-0.0457778		-0.263	-0.240667	-0.176167	-0.187	-0.2	-0.0585		-0.22	-0.242	-0.172	-0.174	-0.192	-0.064		-0.288667	-0.278	-0.198778	-0.216667	-0.224222	-0.0531111		-0.2904	-0.266133	-0.210067	-0.206667	-0.2336	-0.0656667		-0.21	-0.202133	-0.1388	-0.150133	-0.1636	-0.0268
F	-0.196867	-0.192267	-0.156267	-0.146933	-0.146933	-0.0992667		-0.2354	-0.2116	-0.1798	-0.158	-0.1564	-0.1054		-0.232429	-0.218857	-0.185714	-0.172286	-0.169714	-0.128143		N/A	N/A	N/A	N/A	N/A	N/A		-0.2784	-0.247067	-0.216133	-0.186267	-0.189867	-0.121267		-0.260867	-0.245467	-0.217867	-0.189067	-0.189867	-0.1284		-0.154857	-0.183143	-0.138857	-0.134857	-0.134571	-0.0825714
G	-0.192857	-0.221143	-0.158429	-0.163143	-0.171143	-0.0442857		-0.276059	-0.234353	-0.164118	-0.176235	-0.188	-0.0165294		-0.26475	-0.25325	-0.183375	-0.196	-0.2075	-0.053125		-0.2105	-0.228	-0.1775	-0.18	-0.185	-0.026		-0.53	-0.245	-0.114	-0.197	-0.204	-0.01		-0.3029	-0.2636	-0.1805	-0.2032	-0.227	-0.073		-0.203727	-0.204	-0.139727	-0.149818	-0.157636	-0.0453636
H	-0.204778	-0.214222	-0.171111	-0.193778	-0.213333	-0.107889		-0.330067	-0.2484	-0.241867	-0.19	-0.192533	-0.1354		-0.283556	-0.253111	-0.217444	-0.207333	-0.220667	-0.12		-0.254667	-0.234667	-0.193	-0.202667	-0.208667	-0.124667		-0.3325	-0.274	-0.282	-0.243	-0.238	-0.1595		-0.2899	-0.2814	-0.2443	-0.2476	-0.2694	-0.1371		-0.161875	-0.18725	-0.136125	-0.167	-0.18575	-0.079625
I	-0.184429	-0.226	-0.144571	-0.155714	-0.135714	-0.0705714		-0.273625	-0.2395	-0.171438	-0.16425	-0.138375	-0.0916875		-0.232538	-0.250615	-0.169462	-0.183231	-0.146462	-0.0843846		N/A	N/A	N/A	N/A	N/A	N/A		-0.2905	-0.273	-0.1985	-0.211	-0.163	-0.13		-0.2712	-0.288	-0.2016	-0.2084	-0.172	-0.1214		-0.160067	-0.205467	-0.126667	-0.138	-0.122133	-0.0574667
J	-0.233364	-0.222364	-0.168545	-0.162	-0.166182	-0.0914545		-0.306786	-0.235429	-0.214357	-0.178286	-0.174143	-0.0776429		-0.341222	-0.241778	-0.212222	-0.181111	-0.170889	-0.095		-0.239	-0.226	-0.182	-0.168	-0.178	-0.107		-0.3674	-0.2544	-0.1988	-0.1924	-0.1896	-0.1254		-0.3479	-0.2688	-0.2222	-0.2032	-0.1948	-0.0979		-0.2004	-0.1898	-0.1436	-0.1352	-0.1452	-0.0668
K	-0.203	-0.231833	-0.159083	-0.186833	-0.161167	-0.0929167		-0.25425	-0.241125	-0.1965	-0.190125	-0.16275	-0.07125		-0.284	-0.246545	-0.229818	-0.200182	-0.168727	-0.112182		-0.243	-0.206	-0.186	-0.176	-0.178	-0.138		-0.256	-0.246	-0.205	-0.21	-0.2	-0.113		-0.279167	-0.249333	-0.226333	-0.214	-0.184	-0.107		-0.170875	-0.21275	-0.143375	-0.1715	-0.14975	-0.07475
L	-0.214111	-0.222	-0.172222	-0.151778	-0.152667	-0.103778		-0.280154	-0.242308	-0.177462	-0.157231	-0.157231	-0.109154		-0.2445	-0.258	-0.196929	-0.167857	-0.159857	-0.107286		N/A	N/A	N/A	N/A	N/A	N/A		-0.334	-0.255	-0.1955	-0.185	-0.19	-0.094		-0.2165	-0.253	-0.1945	-0.162	-0.171	-0.1185		-0.165417	-0.190167	-0.146167	-0.132667	-0.134	-0.0795833
M	-0.206111	-0.230222	-0.163667	-0.162	-0.178222	-0.115		-0.282286	-0.242571	-0.179786	-0.168429	-0.193	-0.0950714		-0.253222	-0.237111	-0.201333	-0.171556	-0.194667	-0.106222		-0.217333	-0.242	-0.171	-0.172	-0.194	-0.140333		-0.278333	-0.258	-0.212333	-0.178667	-0.214	-0.083		-0.2902	-0.25	-0.2072	-0.1828	-0.2192	-0.1212		-0.210444	-0.211111	-0.148889	-0.152444	-0.163333	-0.100444
N	-0.2117	-0.2702	-0.1691	-0.182	-0.2138	-0.0459		-0.253538	-0.284615	-0.204308	-0.182615	-0.203077	-0.0687692		-0.258067	-0.3128	-0.202333	-0.186533	-0.235333	-0.0825333		-0.232333	-0.295333	-0.188333	-0.202667	-0.242	-0.0916667		-0.3325	-0.34	-0.1955	-0.205	-0.204	-0.032		-0.3732	-0.3452	-0.2632	-0.2204	-0.238	-0.0914		-0.195286	-0.247143	-0.155429	-0.163429	-0.206857	-0.0434286
O	-0.247273	-0.220909	-0.165455	-0.168364	-0.173818	-0.091		-0.332833	-0.236333	-0.172	-0.178	-0.174333	-0.0868333		-0.253571	-0.230286	-0.169714	-0.181429	-0.171714	-0.0854286		N/A	N/A	N/A	N/A	N/A	N/A		-0.27325	-0.2645	-0.2395	-0.2015	-0.1965	-0.1165		-0.2923	-0.2552	-0.2284	-0.2012	-0.2176	-0.1571		-0.204875	-0.1975	-0.14775	-0.14425	-0.154	-0.089625
P	-0.187429	-0.227429	-0.154714	-0.162286	-0.165429	-0.0837143		-0.241267	-0.250533	-0.184467	-0.171333	-0.167067	-0.0912667		-0.270077	-0.249846	-0.199	-0.174615	-0.168923	-0.0977692		N/A	N/A	N/A	N/A	N/A	N/A		N/A	N/A	N/A	N/A	N/A	N/A		-0.2555	-0.285	-0.21	-0.2045	-0.198	-0.1285		-0.165357	-0.213857	-0.139143	-0.148571	-0.159143	-0.0687143
Q	-0.177231	-0.237846	-0.162385	-0.163231	-0.152154	-0.0957692		-0.234571	-0.261571	-0.194	-0.173143	-0.142	-0.104714		-0.191385	-0.272923	-0.174615	-0.177385	-0.145846	-0.0917692		N/A	N/A	N/A	N/A	N/A	N/A		N/A	N/A	N/A	N/A	N/A	N/A		-0.2118	-0.2784	-0.1984	-0.192	-0.1656	-0.1166		-0.153375	-0.21225	-0.14375	-0.156	-0.13725	-0.072
S	-0.261818	-0.227818	-0.156364	-0.162182	-0.178545	-0.0771818		-0.379909	-0.237273	-0.163727	-0.167818	-0.175273	-0.0702727		-0.301833	-0.252833	-0.19275	-0.179667	-0.198	-0.0774167		N/A	N/A	N/A	N/A	N/A	N/A		-0.3456	-0.2708	-0.19	-0.1952	-0.2088	-0.082		-0.314167	-0.26	-0.176333	-0.183667	-0.208333	-0.0946667		-0.1517	-0.2018	-0.1366	-0.148	-0.1606	-0.092
T	-0.2462	-0.2398	-0.1722	-0.1884	-0.164	-0.0761		-0.288133	-0.241733	-0.191267	-0.177067	-0.162133	-0.0918		-0.33475	-0.262	-0.187667	-0.191667	-0.166833	-0.08525		-0.46	-0.262	-0.201	-0.212	-0.184	-0.13		-0.46925	-0.27	-0.2845	-0.2125	-0.189	-0.095		-0.327143	-0.276	-0.216714	-0.213143	-0.191143	-0.103429		-0.219444	-0.218222	-0.138889	-0.164667	-0.147778	-0.0578889
V	-0.277714	-0.229143	-0.160286	-0.178143	-0.151143	-0.0865714		-0.348833	-0.2375	-0.177167	-0.175667	-0.149833	-0.0871667		-0.3981	-0.2564	-0.1791	-0.1906	-0.1574	-0.0885		N/A	N/A	N/A	N/A	N/A	N/A		-0.37	-0.2596	-0.1888	-0.1876	-0.1624	-0.106		-0.4744	-0.2592	-0.2006	-0.1996	-0.1764	-0.1166		-0.327286	-0.219143	-0.144429	-0.164857	-0.138286	-0.067
W	-0.19825	-0.232	-0.15975	-0.157	-0.17	-0.1095		-0.2606	-0.236	-0.1808	-0.151867	-0.162	-0.1256		-0.274889	-0.260444	-0.201222	-0.166778	-0.172889	-0.112944		N/A	N/A	N/A	N/A	N/A	N/A		-0.38	-0.258	-0.243	-0.168	-0.174	-0.157		-0.279333	-0.244	-0.211333	-0.164	-0.168	-0.119333		-0.180357	-0.212714	-0.144857	-0.137286	-0.150429	-0.0929286
X	-0.3635	-0.2405	-0.185	-0.176	-0.1645	-0.064		-0.562824	-0.256588	-0.204059	-0.181647	-0.167059	-0.0909412		-0.549545	-0.290364	-0.222727	-0.207455	-0.190364	-0.0960909		-0.221	-0.232	-0.178	-0.18	-0.178	-0.103		-0.585	-0.26	-0.2265	-0.193	-0.186	-0.1325		-0.584375	-0.30825	-0.2415	-0.2055	-0.18775	-0.128625		-0.381937	-0.22	-0.167125	-0.159125	-0.15075	-0.0608125
Y	-0.187071	-0.218429	-0.149214	-0.165857	-0.175	-0.0716429		-0.291571	-0.232571	-0.155714	-0.172286	-0.181857	-0.0730714		-0.253333	-0.235667	-0.157167	-0.17	-0.182333	-0.0973333		-0.197	-0.238	-0.163	-0.19	-0.198	-0.086		-0.434	-0.2608	-0.183	-0.1844	-0.1924	-0.1026		-0.321556	-0.264	-0.190889	-0.194444	-0.219778	-0.104778		-0.182	-0.1968	-0.1286	-0.1428	-0.1516	-0.0564
Z	-0.213538	-0.236	-0.185846	-0.182615	-0.160769	-0.122692		-0.304182	-0.245273	-0.197545	-0.185091	-0.147455	-0.0947273		-0.331	-0.255818	-0.227182	-0.189455	-0.155455	-0.108545		-0.2115	-0.245	-0.1925	-0.189	-0.169	-0.143		-0.357	-0.258333	-0.225167	-0.201333	-0.166	-0.128167		-0.322833	-0.295667	-0.260167	-0.225333	-0.187	-0.154333		-0.186833	-0.215667	-0.168833	-0.167667	-0.147333	-0.108333
AA	-0.259286	-0.244286	-0.179857	-0.166571	-0.218286	-0.0975714		-0.328692	-0.252615	-0.205615	-0.166	-0.21	-0.0923846		-0.323929	-0.263714	-0.2325	-0.180857	-0.248	-0.105071		-0.263	-0.242	-0.215	-0.192	-0.236	-0.1235		N/A	N/A	N/A	N/A	N/A	N/A		-0.3232	-0.2708	-0.2288	-0.1808	-0.2752	-0.1218		-0.242583	-0.22	-0.160917	-0.154167	-0.196333	-0.0685
AB	-0.346417	-0.233333	-0.163333	-0.16	-0.171667	-0.0949167		-0.512462	-0.237077	-0.180769	-0.169846	-0.180615	-0.0988462		-0.45525	-0.253167	-0.18825	-0.168667	-0.183167	-0.10175		N/A	N/A	N/A	N/A	N/A	N/A		-0.55	-0.248	-0.191667	-0.174667	-0.203333	-0.124333		-0.477	-0.271778	-0.213889	-0.178889	-0.203111	-0.131111		-0.3269	-0.211	-0.1493	-0.1466	-0.1532	-0.0825
Average	-0.228952	-0.229403	-0.165127	-0.16954	-0.173049	-0.086654		-0.305802	-0.244997	-0.187006	-0.176362	-0.172888	-0.0868468		-0.290531	-0.254826	-0.194333	-0.1837	-0.184277	-0.0945038		-0.252202	-0.242	-0.188345	-0.185452	-0.194738	-0.107083		-0.367446	-0.264788	-0.209985	-0.198721	-0.193793	-0.102521		-0.320967	-0.273166	-0.21755	-0.200478	-0.208058	-0.117143		-0.202851	-0.208431	-0.144746	-0.152369	-0.15685	-0.0718433
SD	0.0465195	0.0146556	0.0102053	0.0127525	0.020369	0.0200695		0.0773957	0.017095	0.018429	0.0132824	0.0193039	0.0240911		0.0774817	0.0219995	0.0201559	0.012827	0.0260387	0.0175942		0.0668557	0.0202755	0.0166438	0.0130807	0.0218836	0.0324221		0.092564	0.0202582	0.0383156	0.0183786	0.0201319	0.0369488		0.0816667	0.0235612	0.02275	0.0195075	0.03105	0.0225626		0.0578638	0.0142641	0.0103087	0.0115397	0.0192797	0.0179573
[truncated: 12 more columns]
